# Supplementary material for: IL-2 and IL-15 drive intrathymic development of distinct periphery-seeding CD4+Foxp3+ regulatory T lymphocytes
Source: Front Immunol. 2022 Sep 8;13:965303. doi: 10.3389/fimmu.2022.965303 (PMC9495261; doi:10.3389/fimmu.2022.965303)
Supplement: Supplementary file 2 [file Table_1.xlsx]

## Sheet: legend to Table S1
Table S1
Oligonucleotides and antibodies used in this study
Listed are (A) antibodies used for flow-cytometry and (B) Oligonucleotides used for the generation of the TCR-libraries

## Sheet: A mAbs for flow-cytometry
Antibody	Fluorochrome	Clone	Source
Anti-CD4	Allophycocyanin-H7 (APC-H7)	GK1.5	BD Bioscience
Anti-CD8	Brilliant Violet-510 (BV-510)	H35-17.2	BD Optibuild
Anti-Thy1.1	BV-421	OX-7	BD Bioscience
Anti-CD25	allophycocyanin (APC)	PC61	BD Bioscience
Anti-PD-1	PerCP-ef710	J43	eBioscience
Streptavidin (SAV)	R-phycoerythrin (PE)	N/A	BD pharmingen
Anti-CD69	PE CF596	H1.2F3	BD Horizon
Anti-GITR	PE-cyanine-7 (PE-Cy7)	DTA-1	eBioscience
Anti-4-1BB	BV-785	1AH2	BD Optibuild
Anti-OX-40	BV-711	OX-86	Biolegend
Anti-CD73	BV-605	T1/11.8	Biolegend
Anti-Thy1.1	APC	0X-7	BD Bioscience
Anti-CD4	Pacific blue (PB)	RM4-5	BD Bioscience
Anti-CD25	PE	PC61	BD Pharmingen
Anti-TCRβ	PE	H57-597	eBioscience
Anti-CD4	PB	RM4-5	BD Bioscience
Anti-CD45.1	PE-Cy7	A20	eBioscience
Anti-CD4	PE	GK1.5	BD Bioscience
Anti-CD8	PE-CF594	50-6.7	BD Bioscience
Anti-S1P1/EDG1	(unlabeled)	713412	R&D systems
Anti-rat IgG	biotin	polyclonal donkey F(ab')2	Jackson ImmunoResearch

## Sheet: B  Tcra library generation
Name	Sequence
UNIV5_TSv2	5'-TACACGACGCTCTTCCGATCUNNNNUNNNNUNNNNUCTTrGrGrGrGrG-3'
TRAC_RT1	5'-CTCAGCGTCATGAGCAGGTTAAAT-3'
TRAC_RT2	5'-CAGGAGGATTCGGAGTCCCATAA-3'
TRAC_RT3	5'-TTTTACAACATTCTCCAAGA-3'
TRAC_RT4	5'-TTCTGAATCACCTTTAATGA-3'
TRAC_RT5	5'-ATGAGATAATTTCTACACCT-3'
TRAC_RT6	5'-TTTGGCTTGAAGAAGGAGCG-3'
TRAC_RT7	5'-TTCAAAGCTTTTCTCAGTCA-3'
TRAC_RT9	5'-TGGTCTCTTTGAAGATATCT-3'
UNIV5_P12v2	5’-TACACGACGCTCTTCCGATC-3’
UNIV5_P3v2	5'-AATGATACGGCGACCACCGAGATCTACACTCTTTCCCTACACGACGCTCTTCCGATC-3’
UNIV5_P4v2	5’-AATGATACGGCGACCACCGA-3’
UNIV3_P4v2	5’-CAAGCAGAAGACGGCATACGA-3’
TRAC3_P1v2	5’-AAGTCGGTGAACAGGCAGAG-3’
TRAC3_P2v2	5’-AGCAGGTTCTGGGTTCTGGA-3’
TRAC3_P3v2_index1	5’-CAAGCAGAAGACGGCATACGAGATATTACTCGGTGACTGGAGTTCAGACGTGTGCTCTTCCGATCTAGCAGGTTCTGGGTTCTGGA-3’
TRAC3_P3v2_index2	5’-CAAGCAGAAGACGGCATACGAGATTCCGGAGAGTGACTGGAGTTCAGACGTGTGCTCTTCCGATCTAGCAGGTTCTGGGTTCTGGA-3’
TRAC3_P3v2_index3	5’-CAAGCAGAAGACGGCATACGAGATCGCTCATTGTGACTGGAGTTCAGACGTGTGCTCTTCCGATCTAGCAGGTTCTGGGTTCTGGA-3’
TRAC3_P3v2_index4	5’-CAAGCAGAAGACGGCATACGAGATGAGATTCCGTGACTGGAGTTCAGACGTGTGCTCTTCCGATCTAGCAGGTTCTGGGTTCTGGA-3’
